# Supplementary material for: Temperature and humidity limits for flight activity of field-collected Culicoides biting midges (Diptera: Ceratopogonidae) in the United Kingdom under defined laboratory conditions
Source: J Med Entomol. 2026 Apr 23;63(2):tjag058. doi: 10.1093/jme/tjag058 (PMC13105297; doi:10.1093/jme/tjag058)
Supplement: tjag058_Supplementary_Data [file tjag058_supplementary_data.zip]

Archive with 2 entries (2 files):
- TableS2.docx
- TableS1.docx
